# Supplementary material for: Antidepressants and Vertebral and Hip Risk Fracture: An Updated Systematic Review and Meta-Analysis
Source: Healthcare (Basel). 2022 Apr 26;10(5):803. doi: 10.3390/healthcare10050803 (PMC9140335; doi:10.3390/healthcare10050803)
Supplement: Supplementary file 1 [file healthcare-10-00803-s001.zip]

Archive with 1 entries (1 files):
- healthcare-1665512-supplementary.pdf
